# Supplementary material for: Computational simulations of the effects of gravity on lymphatic transport
Source: PNAS Nexus. 2022 Oct 18;1(5):pgac237. doi: 10.1093/pnasnexus/pgac237 (PMC9802413; doi:10.1093/pnasnexus/pgac237)
Supplement: pgac237_Supplemental_Files [file pgac237_supplemental_files.zip]

Archive with 5 entries (5 files):
- PNASNEXUS-PNASNEXUS-2022-00269-T-s01.mov
- PNASNEXUS-PNASNEXUS-2022-00269-T-s02.mov
- PNASNEXUS-PNASNEXUS-2022-00269-T-s03.mov
- PNASNEXUS-PNASNEXUS-2022-00269-T-s04.mov
- PNASNEXUS-PNASNEXUS-2022-00269-T-s05.pdf
